# Supplementary material for: A Three-Monoclonal Antibody Combination Potently Neutralizes BoNT/G Toxin in Mice
Source: Toxins (Basel). 2023 Apr 30;15(5):316. doi: 10.3390/toxins15050316 (PMC10222606; doi:10.3390/toxins15050316)
Supplement: Supplementary file 1 [file toxins-15-00316-s001.zip]

Archive with 1 entries (1 files):
- toxins-2276291-supplementary.pdf
